# Supplementary material for: Patient-Derived Exosomes as siRNA Carriers in Ovarian Cancer Treatment
Source: Cancers (Basel). 2024 Apr 12;16(8):1482. doi: 10.3390/cancers16081482 (PMC11048711; doi:10.3390/cancers16081482)
Supplement: Supplementary file 1 [file cancers-16-01482-s001.zip]

Archive with 1 entries (1 files):
- cancers-2861056-supplementary.pptx
